# Supplementary material for: Aqueous Extracts of Three Herbs Allelopathically Inhibit Lettuce Germination but Promote Seedling Growth at Low Concentrations
Source: Plants (Basel). 2022 Feb 11;11(4):486. doi: 10.3390/plants11040486 (PMC8877897; doi:10.3390/plants11040486)
Supplement: Supplementary file 1 [file plants-11-00486-s001.zip]

Archive with 1 entries (1 files):
- plants-1589410-supplementary.pdf
